# Supplementary material for: Benchmarking State-of-the-Art Approaches for Norovirus Genome Assembly in Metagenome Sample
Source: Biology (Basel). 2023 Jul 29;12(8):1066. doi: 10.3390/biology12081066 (PMC10451528; doi:10.3390/biology12081066)
Supplement: Supplementary file 1 [file biology-12-01066-s001.zip]

Archive with 1 entries (1 files):
- biology-2345092-supplementary.pdf
